# Supplementary material for: A database of chlorophyll a in Australian waters
Source: Sci Data. 2018 Feb 20;5:180018. doi: 10.1038/sdata.2018.18 (PMC5819481; doi:10.1038/sdata.2018.18)
Supplement: Supplementary file 1 [file sdata201818-isa1.zip]

Archive with 5 entries (5 files):
- i_Investigation.txt
- s_study_Davies.txt
- a_HPLC_Davies.txt
- a_fluorometry_Davies.txt
- a_spectrophotometry_Davies.txt
