# Supplementary material for: A database of chlorophyll a in Australian waters
Source: Sci Data. 2018 Feb 20;5:180018. doi: 10.1038/sdata.2018.18 (PMC5819481; doi:10.1038/sdata.2018.18)
Supplement: Supplementary file 1 [file sdata201818-isa1.zip › i_Investigation.txt]

# Investigation File generated for Scientific Data with Investigation File Authoring Tool version 0.1.0 on 16/01/2018 - This metadata file is CC0
ONTOLOGY SOURCE REFERENCE
Term Source Name	NCIT	IAO	GAZ	UO	ERO	OBI	ENVO	CHEBI	MMO	EFO
Term Source File	http://data.bioontology.org/ontologies/NCIT	http://data.bioontology.org/ontologies/IAO	http://data.bioontology.org/ontologies/GAZ	http://data.bioontology.org/ontologies/UO	http://data.bioontology.org/ontologies/ERO	http://data.bioontology.org/ontologies/OBI	http://data.bioontology.org/ontologies/ENVO	http://data.bioontology.org/ontologies/CHEBI	http://data.bioontology.org/ontologies/MMO	http://data.bioontology.org/ontologies/EFO
Term Source Version	17.06d	2015-02-23	$Revision: 1.512 $	unknown	2013-08-02	2014-08-18		153	2.27	2.89
Term Source Description	National Cancer Institute Thesaurus	Information Artifact Ontology	Gazetteer	Units of Measurement Ontology	Eagle-I Research Resource Ontology	Ontology for Biomedical Investigations	Environment Ontology	Chemical Entities of Biological Interest Ontology	Measurement Method Ontology	Experimental Factor Ontology
INVESTIGATION
Investigation Identifier
Investigation Title
Investigation Description
Investigation Submission Date
Investigation Public Release Date
INVESTIGATION PUBLICATIONS
Investigation PubMed ID
Investigation Publication DOI
Investigation Publication Author List
Investigation Publication Title
Investigation Publication Status
Investigation Publication Status Term Accession Number
Investigation Publication Status Term Source REF
INVESTIGATION CONTACTS
Investigation Person Last Name
Investigation Person Mid Initials
Investigation Person First Name
Investigation Person Address
Investigation Person Phone
Investigation Person Fax
Investigation Person Email
Investigation Person Affiliation
Investigation Person Roles
Investigation Person Roles Term Accession Number
Investigation Person Roles Term Source REF
STUDY
Study Identifier	10.1038/sdata.2018.18
Study Title	A database of chlorophyll a in Australian waters
Study Submission Date	24/08/2017
Study Public Release Date	20/02/2018
Study Description	http://www.nature.com/articles/sdata201818#abstract
Study File Name	s_study_Davies.txt
Comment[Subject Keywords]	//;//;//
Comment[Manuscript Licence]	CC BY-4.0
Comment[Experimental Metadata Licence]	CC0
Comment[Supplementary Information File Name]	
Comment[Supplementary Information File Type]	x-zip-compressed
Comment[Supplementary Information File URL]	http://www.nature.com/articles/sdata201818#supplementary-information
Comment[Data Repository]	Australian Ocean Data Network
Comment[Data Record Accession]	doi:10.4225/69/586f220c3f708
Comment[Data Record URI]	http://dx.doi.org/10.4225/69/586f220c3f708
STUDY DESIGN DESCRIPTORS
Study Design Type	data integration objective	database creation objective
Study Design Type Term Accession Number	ERO:0100092	http://www.ebi.ac.uk/efo/swo/SWO_0000509
Study Design Type Term Source REF	ERO	ERO
STUDY PUBLICATIONS
Study PubMed ID
Study Publication DOI
Study Publication Author List
Study Publication Title
Study Publication Status
Study Publication Status Term Accession Number
Study Publication Status Term Source REF
STUDY FACTORS
Study Factor Name	geographical location
Study Factor Type	geographic location
Study Factor Type Term Accession Number	GAZ:00000448
Study Factor Type Term Source REF	OBI
STUDY ASSAYS
Study Assay Measurement Type	chlorophyll a	chlorophyll a	chlorophyll a
Study Assay Measurement Type Term Accession Number	CHEBI:18230	CHEBI:18230	CHEBI:18230
Study Assay Measurement Type Term Source REF	ENVO	CHEBI	CHEBI
Study Assay Technology Type	high performance liquid chromotography assay	fluorometry	spectrophotometry
Study Assay Technology Type Term Accession Number	OBI:0002116	MMO:0000247	MMO:0000173
Study Assay Technology Type Term Source REF	OBI	MMO	MMO
Study Assay Technology Platform	""	""	""
Study Assay File Name	a_HPLC_Davies.txt	a_fluorometry_Davies.txt	a_spectrophotometry_Davies.txt
STUDY PROTOCOLS
Study Protocol Name	Sample collection	Chlorophyll a measurement
Study Protocol Type	sample collection protocol	data collection method
Study Protocol Type Term Accession Number	http://www.ebi.ac.uk/efo/EFO_0005518	ERO:0001932
Study Protocol Type Term Source REF	EFO	ERO
Study Protocol Description		
Study Protocol URI	""	""
Study Protocol Version		
Study Protocol Parameters Name	""	""
Study Protocol Parameters Name Term Accession Number	""	""
Study Protocol Parameters Name Term Source REF	""	""
Study Protocol Components Name	""	""
Study Protocol Components Type	""	""
Study Protocol Components Type Term Accession Number	""	""
Study Protocol Components Type Term Source REF	""	""
STUDY CONTACTS
Study Person Last Name	Davies	Ajani	Armbrecht	Atkins	Baird	Beard	Bonham	Burford	Clementson	Coad	Crawford	Dela-Cruz	Doblin	Edgar	Eriksen	Everett	Furnas	Harrison	Hassler	Henschke	Hoenner	Ingleton	Jameson	Keesing	Leterme	James McLaughlin	Miller	Moffatt	Moss	Nayar	Patten	Patten	Pausina	Proctor	Raes	Robb	Rothlisberg	Saeck	Scanes	Suthers	Swadling	Talbot	Thompson	Thomson	Uribe-Palomino	van Ruth	Waite	Wright	Richardson
Study Person First Name	Claire H.	Penelope	Linda	Natalia	Mark E.	Jason	Pru	Michele	Lesley	Peter	Christine	Jocelyn	Martina A.	Steven	Ruth	Jason D.	Miles	Daniel P.	Christel	Natasha	Xavier	Tim	Ian	John	Sophie C.	M	Margaret	David	Andrew	Sasi	Nicole L.	Renee	Sarah A.	Roger	Eric	Malcolm	Peter	Emily A.	Peter	Iain M.	Kerrie M.	Samantha	Peter	Paul G.	Julian	Paul	Anya M.	Simon	Anthony J.
Study Person Mid Initials																																																	
Study Person Email	claire.davies@csiro.au	""	""	""	""	""	""	""	""	""	""	""	""	""	""	""	""	""	""	""	""	""	""	""	""	""	""	""	""	""	""	""	""	""	""	""	""	""	""	""	""	""	""	""	""	""	""	""	""
Study Person Phone																																																	
Study Person Fax																																																	
Study Person Address																																																	
Study Person Affiliation	CSIRO Oceans and Atmosphere, Castray Esplanade, Hobart, TAS 7000, Australia.	Climate Change Cluster (C3), University of Technology Sydney, Broadway, NSW 2007, Australia.	Department of Biological Sciences, Marine Research Centre, Macquarie University, North Ryde, NSW 2109, Australia.	Australian Ocean Data Network, Integrated Marine Observing System University of Tasmania, Hobart, Tasmania, 7001, Australia.	CSIRO Oceans and Atmosphere, Castray Esplanade, Hobart, TAS 7000, Australia.	Institute for Marine and Antarctic Studies, University of Tasmania, TAS 7001, Australia.	CSIRO Oceans and Atmosphere, Castray Esplanade, Hobart, TAS 7000, Australia.	Australian Rivers Institute, Griffith University, Nathan, QLD 4111, Australia.	CSIRO Oceans and Atmosphere, Castray Esplanade, Hobart, TAS 7000, Australia.	Natural Resources, Hornsby Shire Council, Hornsby NSW 2077, Australia.	Institute for Marine and Antarctic Studies, University of Tasmania, TAS 7001, Australia.	Waters, Wetlands and Coasts Science Branch, NSW Office of Environment and Heritage, Sydney South, NSW 1232, Australia.	Climate Change Cluster (C3), University of Technology Sydney, Broadway, NSW 2007, Australia.	CSIRO Oceans and Atmosphere, EcoSciences Precinct, Dutton Park, QLD 4102, Australia.	CSIRO Oceans and Atmosphere, Castray Esplanade, Hobart, TAS 7000, Australia.	Evolution and Ecology Research Centre, University of New South Wales, Sydney, NSW 2052, Australia.	Australian Institute of Marine Science, Townsville, QLD 4810, Australia.	Sydney Institute of Marine Science, Mosman, NSW 2088, Australia.	Department F.-A. Forel for Environmental and Aquatic Sciences, Earth and Environmental Sciences, University of Geneva, Geneva 4, Switzerland.	Department of Earth, Ocean and Atmospheric Sciences, University of British Columbia, Columbia, Canada.	Australian Ocean Data Network, Integrated Marine Observing System University of Tasmania, Hobart, Tasmania, 7001, Australia.	Waters, Wetlands and Coasts Science Branch, NSW Office of Environment and Heritage, Sydney South, NSW 1232, Australia.	CSIRO National Collections and Marine Infrastructure, Castray Esplanade, Hobart, TAS 7000, Australia.	CSIRO Oceans and Atmosphere, Indian Ocean Marine Research Centre (UWA), Crawley, WA 6009, Australia.	School of Biological Sciences, Flinders University, Adelaide, SA 5001, Australia.	CSIRO Oceans and Atmosphere, Indian Ocean Marine Research Centre (UWA), Crawley, WA 6009, Australia.	CSIRO Oceans and Atmosphere, EcoSciences Precinct, Dutton Park, QLD 4102, Australia.	Ecosystem Health Monitoring Program, Department of Science, Information Technology and Innovation, Brisbane QLD 4001, Australia.	Environmental Monitoring and Assessment Sciences, Science Division, Department of Science, Information Technology and Innovation, Brisbane QLD 4001, Australia.	South Australian Research and Development Institute – Aquatic Sciences, Henley Beach, SA 5022, Australia.	South Australian Research and Development Institute – Aquatic Sciences, Henley Beach, SA 5022, Australia.	Environment Protection Authority, Centre for Applied Science, Ernest Jones Drive, Macleod, VIC 3085, Australia.	CSIRO Oceans and Atmosphere, EcoSciences Precinct, Dutton Park, QLD 4102, Australia.	Australian Ocean Data Network, Integrated Marine Observing System University of Tasmania, Hobart, Tasmania, 7001, Australia.	School of Civil, Environmental and Mining Engineering and the UWA Oceans Institute, The University of Western Australia, Crawley, WA 6009, Australia.	Department of Water, Water Information and Modelling, Georges Terrace Perth, Australia.	CSIRO Oceans and Atmosphere, EcoSciences Precinct, Dutton Park, QLD 4102, Australia.	Australian Rivers Institute, Griffith University, Nathan, QLD 4111, Australia.	Estuary and Catchment Science, NSW Office of Environment and Heritage, Sydney South, NSW 1232, Australia.	Evolution and Ecology Research Centre, University of New South Wales, Sydney, NSW 2052, Australia.	Institute for Marine and Antarctic Studies, University of Tasmania, TAS 7001, Australia.	Australian Institute of Marine Science, Townsville, QLD 4810, Australia.	CSIRO Oceans and Atmosphere, Castray Esplanade, Hobart, TAS 7000, Australia.	Ocean Graduate School and the UWA Oceans Institute, The University of Western Australia, Crawley, WA 6009, Australia.	CSIRO Oceans and Atmosphere, EcoSciences Precinct, Dutton Park, QLD 4102, Australia.	South Australian Research and Development Institute – Aquatic Sciences, Henley Beach, SA 5022, Australia.	School of Civil, Environmental and Mining Engineering and the UWA Oceans Institute, The University of Western Australia, Crawley, WA 6009, Australia.	Southern Ocean Ecosystem Change program, Australian Antarctic Division and Antarctic Climate and Ecosystems Cooperative Research Centre, 203 Channel Hwy Kingston, Tas 7050 Australia.	CSIRO Oceans and Atmosphere, EcoSciences Precinct, Dutton Park, QLD 4102, Australia.
Study Person Roles																																																	
Study Person Roles Term Accession Number																																																	
Study Person Roles Term Source REF																																																	
Comment[Study Person ORCID]													0000-0001-8750-3433												0000-0001-8455-7049					0000-0002-3730-6682																			
Comment[Funder]																																																	
Comment[FundRef ID]																																																	
Comment[Funder Term Source REF]																																																	
Comment[Grant Identifier]																																																	
