# Supplementary material for: A database of chlorophyll a in Australian waters
Source: Sci Data. 2018 Feb 20;5:180018. doi: 10.1038/sdata.2018.18 (PMC5819481; doi:10.1038/sdata.2018.18)
Supplement: Supplementary file 1 [file sdata201818-isa1.zip › s_study_Davies.txt]

Source Name	Material Type	Term Source REF	Term Accession Number	Comment[source of data]	Comment[project description]	Characteristics[organism]	Term Source REF	Term Accession Number	Characteristics[geographical location]	Term Source REF	Term Accession Number	Characteristics[environment type]	Term Source REF	Term Accession Number	Characteristics[Southernmost latitude]	Unit	Term Source REF	Term Accession Number	Characteristics[Northernmost latitude]	Unit	Term Source REF	Term Accession Number	Characteristics[Westernmost longitude]	Unit	Term Source REF	Term Accession Number	Characteristics[Easternmost longitude]	Unit	Term Source REF	Term Accession Number	Protocol REF	Comment[sampling date range]	Comment[number of samples]	Sample Name	Comment[data collection ongoing]	Factor Value[geographical location]
Researcher	Personal Communication	NCIT	NCIT:C17465	Paul van Ruth (SARDI)	Desalination project	phytoplankton			Adelaide	GAZ	GAZ:00139123	ocean biome	ENVO	ENVO:01000048	-35.09255	degree	UO	UO:0000185	-35.09059	degree	UO	UO:0000185	138.4679	degree	UO	UO:0000185	138.47129	degree	UO	UO:0000185	Sample collection	2009-06-16\2011-11-21	42	1127	No	Adelaide SA
Literature	publication	IAO	IAO:0000311	Ian Jameson (CSIRO)	Bloom monitoring program	phytoplankton			Australia	GAZ	GAZ:00000463	ocean biome	ENVO	ENVO:01000048	-43.10662	degree	UO	UO:0000185	-42.88579	degree	UO	UO:0000185	147.03547	degree	UO	UO:0000185	147.71812	degree	UO	UO:0000185	Sample collection	1993-01-14\1995-05-23	220	589	No	Australia
Researcher	Personal Communication	NCIT	NCIT:C17465	Anthony Richardson (CSIRO)	IMOS National Reference Stations	phytoplankton			Australia	GAZ	GAZ:00000463	ocean biome	ENVO	ENVO:01000048	-42.59667	degree	UO	UO:0000185	-12.4	degree	UO	UO:0000185	113.779	degree	UO	UO:0000185	153.562	degree	UO	UO:0000185	Sample collection	2009-02-24\2014-01-22	789	599	Yes	Australia
Researcher	Personal Communication	NCIT	NCIT:C17465	Christel Hassler (UNIGE)	SS2010_V01 SS2011_V02	phytoplankton			Australia	GAZ	GAZ:00000463	ocean biome	ENVO	ENVO:01000048	-46.30321	degree	UO	UO:0000185	-29.597	degree	UO	UO:0000185	148.0184	degree	UO	UO:0000185	179.599	degree	UO	UO:0000185	Sample collection	2010-01-23\2011-06-01	333	793	No	East Coast Australia
Web based database	data set	IAO	IAO:0000100	Lesley Clementson (CSIRO)	SOOP voyages	phytoplankton			Australia	GAZ	GAZ:00000463	ocean biome	ENVO	ENVO:01000048	-39.19083	degree	UO	UO:0000185	-5.09783	degree	UO	UO:0000185	108.154	degree	UO	UO:0000185	153.83983	degree	UO	UO:0000185	Sample collection	1999-12-01\2000-10-09	226	972	No	Australia
Researcher	Personal Communication	NCIT	NCIT:C17465	Sophie C. Leterme (Flinders University)	Continental Shelf	phytoplankton			Australia	GAZ	GAZ:00000463	ocean biome	ENVO	ENVO:01000048	-36.163379	degree	UO	UO:0000185	-35.525128	degree	UO	UO:0000185	138.829207	degree	UO	UO:0000185	157.829207	degree	UO	UO:0000185	Sample collection	2011-08-01\2013-08-01	175	1059	No	East Coast Australia
Literature	publication	IAO	IAO:0000311	Published literature ()	Productivty comparison GBR:GAB	phytoplankton			Australia	GAZ	GAZ:00000463	ocean biome	ENVO	ENVO:01000048	-33.5	degree	UO	UO:0000185	-9	degree	UO	UO:0000185	126	degree	UO	UO:0000185	142	degree	UO	UO:0000185	Sample collection	1965-12-22\1968-12-10	24	1124	No	GBR QLD and GAB SA
Researcher	Personal Communication	NCIT	NCIT:C17465	Iain Suthers (UNSW)	FR14/1998	phytoplankton			Australia	GAZ	GAZ:00000463	ocean biome	ENVO	ENVO:01000048	-31.77216667	degree	UO	UO:0000185	-30.54266667	degree	UO	UO:0000185	152.83	degree	UO	UO:0000185	153.8903333	degree	UO	UO:0000185	Sample collection	1998-11-16\1998-11-20	68	1133	No	East Coast Australia
Researcher	Personal Communication	NCIT	NCIT:C17465	Martina Doblin (UTS)	SS2013_T03 SS2012_T07	phytoplankton			Australia	GAZ	GAZ:00000463	ocean biome	ENVO	ENVO:01000048	-20.97535	degree	UO	UO:0000185	-9.38708	degree	UO	UO:0000185	122.26284	degree	UO	UO:0000185	152.50025	degree	UO	UO:0000185	Sample collection	2012-10-17\2013-08-07	99	1134	No	Australia
Web based database	data set	IAO	IAO:0000100	Lesley Clementson (CSIRO)	Bunbury_2002_2005	phytoplankton			Bunbury	GAZ	GAZ:00010259	ocean biome	ENVO	ENVO:01000048	-33.33293	degree	UO	UO:0000185	-33.111	degree	UO	UO:0000185	115.31667	degree	UO	UO:0000185	115.65083	degree	UO	UO:0000185	Sample collection	2003-03-04\2005-02-02	92	1027	No	Bunbury WA
Researcher	Personal Communication	NCIT	NCIT:C17465	Linda Armbrecht (Macquarie University)	Phytoplankton abundance off New South Wales	phytoplankton			City of Coffs Harbour	GAZ	GAZ:00033963	ocean biome	ENVO	ENVO:01000048	-30.2769	degree	UO	UO:0000185	-29.9945	degree	UO	UO:0000185	153.1954	degree	UO	UO:0000185	153.5046	degree	UO	UO:0000185	Sample collection	2011-05-27\2012-09-18	128	796	No	Coffs Harbour NSW
Researcher	Personal Communication	NCIT	NCIT:C17465	Sophie C. Leterme (Flinders University)	Coorong Wetlands and phytoplankton dynamics Gulf St Vincent	phytoplankton			Coorong Lagoon	GAZ	GAZ:00087623	ocean biome	ENVO	ENVO:01000048	-35.09347222	degree	UO	UO:0000185	-35.0905	degree	UO	UO:0000185	138.4679444	degree	UO	UO:0000185	138.4731944	degree	UO	UO:0000185	Sample collection	2011-01-28\2011-12-07	110	609	No	Coorong Wetlands SA
Researcher	Personal Communication	NCIT	NCIT:C17465	Sam Talbot (AIMS)	Darwin Harbour	phytoplankton			Darwin	GAZ	GAZ:00010067	ocean biome	ENVO	ENVO:01000048	-12.72155	degree	UO	UO:0000185	-12.33625	degree	UO	UO:0000185	130.4642	degree	UO	UO:0000185	130.9713	degree	UO	UO:0000185	Sample collection	2002-12-11\2004-12-08	320	4	No	Darwin Harbour NT
Researcher	Personal Communication	NCIT	NCIT:C17465	Kerrie Swadling (IMAS)	Storm Bay monitoring program	phytoplankton			Derwent River	GAZ	GAZ:00002795	ocean biome	ENVO	ENVO:01000048	-43.4833	degree	UO	UO:0000185	-43.0282	degree	UO	UO:0000185	147.395	degree	UO	UO:0000185	147.7167	degree	UO	UO:0000185	Sample collection	2009-11-09\2015-04-22	311	1058	No	Storm Bay TAS
Web based database	data set	IAO	IAO:0000100	Lesley Clementson (CSIRO)	North West Bay	phytoplankton			Derwent River	GAZ	GAZ:00002795	ocean biome	ENVO	ENVO:01000048	-43.0696	degree	UO	UO:0000185	-43.0295	degree	UO	UO:0000185	147.2689	degree	UO	UO:0000185	147.3353	degree	UO	UO:0000185	Sample collection	2006-10-02\2006-10-03	31	1113	No	North West Bay TAS
Web based database	data set	IAO	IAO:0000100	Lesley Clementson (CSIRO)	DtreeOct2003 DtreeApr2004	phytoplankton			Far North Queensland Area	GAZ	GAZ:00010343	ocean biome	ENVO	ENVO:01000048	-16.5399	degree	UO	UO:0000185	-16.069	degree	UO	UO:0000185	145.4208	degree	UO	UO:0000185	145.648	degree	UO	UO:0000185	Sample collection	2003-09-29\2004-04-03	34	985	No	Daintree QLD
Researcher	Personal Communication	NCIT	NCIT:C17465	Paul van Ruth (SARDI)	Productivity eastern GAB	phytoplankton			Great Australian Bight	GAZ	GAZ:00045604	ocean biome	ENVO	ENVO:01000048	-36.43	degree	UO	UO:0000185	-31.63	degree	UO	UO:0000185	129.96	degree	UO	UO:0000185	138.491	degree	UO	UO:0000185	Sample collection	2004-02-14\2006-03-22	838	1126	No	GAB SA
Researcher	Personal Communication	NCIT	NCIT:C17465	Miles Furnas (AIMS)	CRC Reef project	phytoplankton			Great Barrier Reef	GAZ	GAZ:00009717	ocean biome	ENVO	ENVO:01000048	-22.4992	degree	UO	UO:0000185	-10.6983334	degree	UO	UO:0000185	142.5581667	degree	UO	UO:0000185	152.6684	degree	UO	UO:0000185	Sample collection	1989-02-16\2005-01-14	6532	806	No	Great Barrier Reef QLD
Web based database	data set	IAO	IAO:0000100	Lesley Clementson (CSIRO)	GBR_Sept2007 GBRaug05 GBRsept05 GBR_April2008 GBRoct06	phytoplankton			Great Barrier Reef	GAZ	GAZ:00009717	ocean biome	ENVO	ENVO:01000048	-23.38533	degree	UO	UO:0000185	-11.56333	degree	UO	UO:0000185	143.24167	degree	UO	UO:0000185	150.96783	degree	UO	UO:0000185	Sample collection	2005-08-23\2008-04-23	135	988	No	Great Barrier Reef QLD
Researcher	Personal Communication	NCIT	NCIT:C17465	Sam Talbot (AIMS)	GBR water quality	phytoplankton			Great Barrier Reef	GAZ	GAZ:00009717	ocean biome	ENVO	ENVO:01000048	-23.4065	degree	UO	UO:0000185	-14.6083667	degree	UO	UO:0000185	145.4711833	degree	UO	UO:0000185	151.0789333	degree	UO	UO:0000185	Sample collection	2007-10-03\2015-07-26	3055	1076	No	Great Barrier Reef QLD
Researcher	Personal Communication	NCIT	NCIT:C17465	Sam Talbot (AIMS)	Exchanges across the shelf-ocean boundary	phytoplankton			Great Barrier Reef	GAZ	GAZ:00009717	ocean biome	ENVO	ENVO:01000048	-23.0201	degree	UO	UO:0000185	-11.44702	degree	UO	UO:0000185	143.0275	degree	UO	UO:0000185	152.9903	degree	UO	UO:0000185	Sample collection	2011-10-31\2014-06-18	529	1077	No	Great Barrier Reef QLD
Web based database	data set	IAO	IAO:0000100	Lesley Clementson (CSIRO)	Ocean Colour validation eReefs	phytoplankton			Great Barrier Reef	GAZ	GAZ:00009717	ocean biome	ENVO	ENVO:01000048	-56.31675	degree	UO	UO:0000185	-10.554	degree	UO	UO:0000185	130.7497	degree	UO	UO:0000185	160.3015	degree	UO	UO:0000185	Sample collection	1999-01-15\2014-12-15	248	1082	No	Great Barrier Reef QLD
Literature	publication	IAO	IAO:0000311	Published literature ()	CZCS	phytoplankton			Great Barrier Reef	GAZ	GAZ:00009717	ocean biome	ENVO	ENVO:01000048	-19.53	degree	UO	UO:0000185	-8.3	degree	UO	UO:0000185	146.44	degree	UO	UO:0000185	148	degree	UO	UO:0000185	Sample collection	1979-03-06\1981-07-27	3092	1122	No	Great Barrier Reef QLD
Researcher	Personal Communication	NCIT	NCIT:C17465	Nicole Patten (SARDI)	Roles of viruses in coral reef systems	phytoplankton			Great Barrier Reef	GAZ	GAZ:00009717	ocean biome	ENVO	ENVO:01000048	-23.45	degree	UO	UO:0000185	-23.45	degree	UO	UO:0000185	151.917	degree	UO	UO:0000185	151.917	degree	UO	UO:0000185	Sample collection	2005-11-17\2005-11-27	30	1125	No	Heron Island GBR QLD
Literature	publication	IAO	IAO:0000311	Michele Burford (Griffith University)	Gulf of Carpentaria phytoplankton	phytoplankton			Gulf of Carpentaria	GAZ	GAZ:00045462	ocean biome	ENVO	ENVO:01000048	-16.4255	degree	UO	UO:0000185	-12.512	degree	UO	UO:0000185	136.91	degree	UO	UO:0000185	141.65	degree	UO	UO:0000185	Sample collection	1986-04-08\2005-03-19	458	509	No	Gulf of Carpentaria QLD
Researcher	Personal Communication	NCIT	NCIT:C17465	Michele Burford (Griffith University)	Wet dry tropical estuary	phytoplankton			Gulf of Carpentaria	GAZ	GAZ:00045462	ocean biome	ENVO	ENVO:01000048	-17.860243	degree	UO	UO:0000185	-17.484707	degree	UO	UO:0000185	140.797314	degree	UO	UO:0000185	141.129689	degree	UO	UO:0000185	Sample collection	2008-10-20\2010-06-03	551	797	No	Gulf of Carpentaria NT
Researcher	Personal Communication	NCIT	NCIT:C17465	Lesley Clementson (CSIRO)	Huon Estuary Study	phytoplankton			Huon River	GAZ	GAZ:00148239	ocean biome	ENVO	ENVO:01000048	-43.2926	degree	UO	UO:0000185	-42.9984	degree	UO	UO:0000185	146.9256	degree	UO	UO:0000185	147.1508	degree	UO	UO:0000185	Sample collection	1996-07-02\2005-09-22	1799	1051	No	Huon River TAS
Researcher	Personal Communication	NCIT	NCIT:C17465	Sasi Nayar (SARDI)	Bonny and Du Coudeic Canyons	phytoplankton			Kangaroo Island	GAZ	GAZ:00088036	ocean biome	ENVO	ENVO:01000048	-37.8955	degree	UO	UO:0000185	-36.2415	degree	UO	UO:0000185	136.272	degree	UO	UO:0000185	139.6561667	degree	UO	UO:0000185	Sample collection	2008-02-07\2008-02-21	48	1055	No	Kangaroo Island SA
Researcher	Personal Communication	NCIT	NCIT:C17465	Sam Talbot (AIMS)	Kimberley sampling	phytoplankton			Kimberley Region	GAZ	GAZ:00010265	ocean biome	ENVO	ENVO:01000048	-16.9733333	degree	UO	UO:0000185	-13.6183333	degree	UO	UO:0000185	121.5783333	degree	UO	UO:0000185	127.3595667	degree	UO	UO:0000185	Sample collection	2011-01-20\2014-03-22	953	6	No	Kimberley WA
Web based database	data set	IAO	IAO:0000100	Lesley Clementson (CSIRO)	North West Shelf	phytoplankton			Kimberley Region	GAZ	GAZ:00010265	ocean biome	ENVO	ENVO:01000048	-22.3485	degree	UO	UO:0000185	-11.67862	degree	UO	UO:0000185	113.487	degree	UO	UO:0000185	128.53288	degree	UO	UO:0000185	Sample collection	1999-01-03\2003-07-17	102	1007	No	North West Shelf WA
Researcher	Personal Communication	NCIT	NCIT:C17465	Peter Thompson (CSIRO)	SS032010	phytoplankton			Kimberley Region	GAZ	GAZ:00010265	ocean biome	ENVO	ENVO:01000048	-17.332	degree	UO	UO:0000185	-13.008	degree	UO	UO:0000185	120.09	degree	UO	UO:0000185	123.82	degree	UO	UO:0000185	Sample collection	2010-04-15\2010-05-04	87	1050	No	NW Shelf WA
Researcher	Personal Communication	NCIT	NCIT:C17465	James McLaughlin (CSIRO)	WAMSI dredging	phytoplankton			Kimberley Region	GAZ	GAZ:00010265	ocean biome	ENVO	ENVO:01000048	-24.898117	degree	UO	UO:0000185	-21.461333	degree	UO	UO:0000185	113.641983	degree	UO	UO:0000185	115.025867	degree	UO	UO:0000185	Sample collection	2013-03-09\2015-03-02	61	1060	No	Kimberley WA
Researcher	Personal Communication	NCIT	NCIT:C17465	James McLaughlin (CSIRO)	WAMSI Kimberley	phytoplankton			Kimberley Region	GAZ	GAZ:00010265	ocean biome	ENVO	ENVO:01000048	-16.4569	degree	UO	UO:0000185	-16.3877	degree	UO	UO:0000185	123.0128	degree	UO	UO:0000185	123.2259	degree	UO	UO:0000185	Sample collection	2014-04-01\2015-04-21	30	1061	No	Kimberley WA
Researcher	Personal Communication	NCIT	NCIT:C17465	James McLaughlin (CSIRO)	Total Biodiversity Study	phytoplankton			Kimberley Region	GAZ	GAZ:00010265	ocean biome	ENVO	ENVO:01000048	-14.043023	degree	UO	UO:0000185	-13.789867	degree	UO	UO:0000185	127.237383	degree	UO	UO:0000185	127.356767	degree	UO	UO:0000185	Sample collection	2013-06-06\2013-06-11	47	1062	No	King George River WA
Researcher	Personal Communication	NCIT	NCIT:C17465	Andrew Moss (DSITI)	Mackay estuaries ambient chl monitoring	phytoplankton			Mackay	GAZ	GAZ:00103626	ocean biome	ENVO	ENVO:01000048	-21.90086	degree	UO	UO:0000185	-20.158442	degree	UO	UO:0000185	148.433364	degree	UO	UO:0000185	149.45612	degree	UO	UO:0000185	Sample collection	2014-10-13\2015-10-23	144	1074	Yes	Mackay QLD
Researcher	Personal Communication	NCIT	NCIT:C17465	Julian Uribe Palomino (CSIRO)	Moreton Bay floods spatial 2011	phytoplankton			Moreton Bay	GAZ	GAZ:00045338	ocean biome	ENVO	ENVO:01000048	-27.5756	degree	UO	UO:0000185	-27.0772	degree	UO	UO:0000185	153.0585	degree	UO	UO:0000185	153.43372	degree	UO	UO:0000185	Sample collection	2011-01-19\2011-12-20	77	479	No	Moreton Bay QLD
Researcher	Personal Communication	NCIT	NCIT:C17465	Sarah Pausina (UQ)	Moreton Bay plankton community dynamics	phytoplankton			Moreton Bay	GAZ	GAZ:00045338	ocean biome	ENVO	ENVO:01000048	-27.385	degree	UO	UO:0000185	-27.288	degree	UO	UO:0000185	153.16	degree	UO	UO:0000185	153.39	degree	UO	UO:0000185	Sample collection	2011-01-18\2011-04-19	39	591	No	Moreton Bay QLD
Web based database	data set	IAO	IAO:0000100	Lesley Clementson (CSIRO)	Moreton Bay Samples	phytoplankton			Moreton Bay	GAZ	GAZ:00045338	ocean biome	ENVO	ENVO:01000048	-27.68611	degree	UO	UO:0000185	-26.64678	degree	UO	UO:0000185	153.05857	degree	UO	UO:0000185	153.42833	degree	UO	UO:0000185	Sample collection	2003-01-28\2004-08-02	27	979	No	Moreton Bay QLD
Researcher	Personal Communication	NCIT	NCIT:C17465	David Moffat (DSITI)	Estuarine Marine Ecosystem Health Monitoring Program	phytoplankton			Moreton Bay	GAZ	GAZ:00045338	ocean biome	ENVO	ENVO:01000048	-28.1663	degree	UO	UO:0000185	-26.2406	degree	UO	UO:0000185	152.756975	degree	UO	UO:0000185	153.482575	degree	UO	UO:0000185	Sample collection	1984-10-09\2015-09-18	50140	1072	Yes	Moreton Bay QLD
Researcher	Personal Communication	NCIT	NCIT:C17465	Emily Saeck (Griffith Uni)	GU_Saeck	phytoplankton			Moreton Bay	GAZ	GAZ:00045338	ocean biome	ENVO	ENVO:01000048	-27.72372	degree	UO	UO:0000185	-27.29	degree	UO	UO:0000185	153.158839	degree	UO	UO:0000185	153.40472	degree	UO	UO:0000185	Sample collection	2009-05-28\2011-03-03	78	1114	No	Moreton Bay QLD
Web based database	data set	IAO	IAO:0000100	Lesley Clementson (CSIRO)	Laurina Voyages P1 to P4	phytoplankton			New South Wales	GAZ	GAZ:00002793	ocean biome	ENVO	ENVO:01000048	-36.5735	degree	UO	UO:0000185	-28.62783	degree	UO	UO:0000185	150.0823	degree	UO	UO:0000185	154.4395	degree	UO	UO:0000185	Sample collection	1997-09-10\1998-04-27	54	1002	No	NSW
Web based database	data set	IAO	IAO:0000100	Lesley Clementson (CSIRO)	Elena_Rose_May_1997	phytoplankton			New South Wales	GAZ	GAZ:00002793	ocean biome	ENVO	ENVO:01000048	-36.14583	degree	UO	UO:0000185	-33.24333	degree	UO	UO:0000185	150.276	degree	UO	UO:0000185	152.29867	degree	UO	UO:0000185	Sample collection	1997-05-14\1997-05-15	11	1024	No	NSW
Researcher	Personal Communication	NCIT	NCIT:C17465	Jocelyn Dela-Cruz (UNSW)	Noctiluca scintillans	phytoplankton			New South Wales	GAZ	GAZ:00002793	ocean biome	ENVO	ENVO:01000048	-35.11878333	degree	UO	UO:0000185	-31.62225	degree	UO	UO:0000185	150.6752667	degree	UO	UO:0000185	152.9059167	degree	UO	UO:0000185	Sample collection	1998-09-02\1999-03-11	809	1080	No	Coastal NSW
Researcher	Personal Communication	NCIT	NCIT:C17465	Peter Scanes (OEH NSW)	NSW Estuaries Chla	phytoplankton			New South Wales	GAZ	GAZ:00002793	ocean biome	ENVO	ENVO:01000048	-37.465	degree	UO	UO:0000185	-28.267	degree	UO	UO:0000185	149.856	degree	UO	UO:0000185	153.619	degree	UO	UO:0000185	Sample collection	2007-07-16\2016-04-28	3803	1081	No	NSW estuaries
Researcher	Personal Communication	NCIT	NCIT:C17465	Sam Talbot (AIMS)	North West Cape	phytoplankton			North West Cape	GAZ	GAZ:00087870	ocean biome	ENVO	ENVO:01000048	-22.645	degree	UO	UO:0000185	-20.64083	degree	UO	UO:0000185	113.0243	degree	UO	UO:0000185	115.8113	degree	UO	UO:0000185	Sample collection	1997-10-25\2003-04-21	1603	17	No	North West Cape WA
Web based database	data set	IAO	IAO:0000100	Lesley Clementson (CSIRO)	FRE_feb2008 FREsept2003 FREAug2004 FR200001_PNG FRE_feb05	phytoplankton			Queensland	GAZ	GAZ:00002792	ocean biome	ENVO	ENVO:01000048	-23.6119	degree	UO	UO:0000185	-5.898	degree	UO	UO:0000185	147.607	degree	UO	UO:0000185	151.6275	degree	UO	UO:0000185	Sample collection	2000-01-18\2008-02-09	89	980	No	Central QLD
Web based database	data set	IAO	IAO:0000100	Lesley Clementson (CSIRO)	LB3172	phytoplankton			Queensland	GAZ	GAZ:00002792	ocean biome	ENVO	ENVO:01000048	-20.7125	degree	UO	UO:0000185	-18.2373	degree	UO	UO:0000185	147.29716	degree	UO	UO:0000185	149.15766	degree	UO	UO:0000185	Sample collection	2002-10-21\2002-10-29	34	1015	No	Central QLD
Web based database	data set	IAO	IAO:0000100	Lesley Clementson (CSIRO)	HImay04	phytoplankton			Queensland	GAZ	GAZ:00002792	ocean biome	ENVO	ENVO:01000048	-23.44713	degree	UO	UO:0000185	-23.41216	degree	UO	UO:0000185	151.09	degree	UO	UO:0000185	151.94898	degree	UO	UO:0000185	Sample collection	2004-05-19\2004-05-24	8	1020	No	Central QLD
Researcher	Personal Communication	NCIT	NCIT:C17465	Andrew Moss (DSITI)	Central Queensland ambient Chl	phytoplankton			Queensland	GAZ	GAZ:00002792	ocean biome	ENVO	ENVO:01000048	-25.97828	degree	UO	UO:0000185	-23.36216	degree	UO	UO:0000185	150.50066	degree	UO	UO:0000185	153.02067	degree	UO	UO:0000185	Sample collection	1984-10-16\2015-03-19	13524	1071	Yes	Central QLD
Researcher	Personal Communication	NCIT	NCIT:C17465	Andrew Moss (DSITI)	Historical ambient chl monitoring	phytoplankton			Queensland	GAZ	GAZ:00002792	ocean biome	ENVO	ENVO:01000048	-28.21361	degree	UO	UO:0000185	-15.386361	degree	UO	UO:0000185	145.037342	degree	UO	UO:0000185	153.4675	degree	UO	UO:0000185	Sample collection	1977-08-24\2015-09-30	22690	1073	No	QLD
Researcher	Personal Communication	NCIT	NCIT:C17465	Sam Talbot (AIMS)	Scott Reef sampling	phytoplankton			Scott and Seringapatam Reefs	GAZ	GAZ:00087548	ocean biome	ENVO	ENVO:01000048	-14.335	degree	UO	UO:0000185	-13.2266667	degree	UO	UO:0000185	121.6283333	degree	UO	UO:0000185	122.0033333	degree	UO	UO:0000185	Sample collection	2008-06-24\2009-12-04	1134	7	No	Scott Reef WA
Researcher	Personal Communication	NCIT	NCIT:C17465	Jason Everett (UNSW)	Biogeochemical dynamics of an intermittently open estuary	phytoplankton			Smith's Lake	GAZ	GAZ:00057569	ocean biome	ENVO	ENVO:01000048	-32.39419444	degree	UO	UO:0000185	-32.37338889	degree	UO	UO:0000185	152.4639167	degree	UO	UO:0000185	152.5142778	degree	UO	UO:0000185	Sample collection	2002-10-03\2008-10-20	420	1031	No	Smiths Lake NSW
Web based database	data set	IAO	IAO:0000100	Lesley Clementson (CSIRO)	Sniper voyages S1 to S7	phytoplankton			South East Queensland Area	GAZ	GAZ:00010337	ocean biome	ENVO	ENVO:01000048	-30.1395	degree	UO	UO:0000185	-23.76667	degree	UO	UO:0000185	153.01283	degree	UO	UO:0000185	161.00532	degree	UO	UO:0000185	Sample collection	1999-08-16\2001-01-08	88	971	No	SE QLD
Web based database	data set	IAO	IAO:0000100	Lesley Clementson (CSIRO)	Tonka voyages T1 to T8	phytoplankton			South East Queensland Area	GAZ	GAZ:00010337	ocean biome	ENVO	ENVO:01000048	-27.063	degree	UO	UO:0000185	-24.85	degree	UO	UO:0000185	153.18233	degree	UO	UO:0000185	155.236	degree	UO	UO:0000185	Sample collection	1997-07-10\1998-11-09	75	990	No	SE QLD
Web based database	data set	IAO	IAO:0000100	Lesley Clementson (CSIRO)	Beagle samples legs1;5;6	phytoplankton			South West Region	GAZ	GAZ:00010286	ocean biome	ENVO	ENVO:01000048	-39.413	degree	UO	UO:0000185	-21.149	degree	UO	UO:0000185	108.87	degree	UO	UO:0000185	179.9177	degree	UO	UO:0000185	Sample collection	2003-08-04\2004-02-17	23	986	No	South West Australia
Web based database	data set	IAO	IAO:0000100	Lesley Clementson (CSIRO)	SS072003 SS012004 SS032006 SS092004 SS2010_V09	phytoplankton			South West Region	GAZ	GAZ:00010286	ocean biome	ENVO	ENVO:01000048	-46.79	degree	UO	UO:0000185	-25.46533	degree	UO	UO:0000185	114.65663	degree	UO	UO:0000185	161.163	degree	UO	UO:0000185	Sample collection	2003-08-23\2010-10-30	490	995	No	South West Australia
Researcher	Personal Communication	NCIT	NCIT:C17465	James McLaughlin (CSIRO)	WAMSI SW Coastal Biogeography	phytoplankton			South West Region	GAZ	GAZ:00010286	ocean biome	ENVO	ENVO:01000048	-32.26899	degree	UO	UO:0000185	-31.764167	degree	UO	UO:0000185	115.68021	degree	UO	UO:0000185	115.78137	degree	UO	UO:0000185	Sample collection	2007-02-20\2009-12-18	109	1075	No	South Coast WA
Web based database	data set	IAO	IAO:0000100	AADC (AAD)	IDIOTS SAZ_SNARK BROKE SAZ_SENSE BROKEWEST CLIVAR KACTAS	phytoplankton			Southern Ocean	GAZ	GAZ:00000373	ocean biome	ENVO	ENVO:01000048	-67.16183	degree	UO	UO:0000185	-42.06238	degree	UO	UO:0000185	109.37632	degree	UO	UO:0000185	153.70283	degree	UO	UO:0000185	Sample collection	1996-01-20\2007-02-19	1999	969	No	Southern Ocean
Web based database	data set	IAO	IAO:0000100	Simon Wright (AAD)	ASAC project 40	phytoplankton			Southern Ocean	GAZ	GAZ:00000373	ocean biome	ENVO	ENVO:01000048	-65.88783333	degree	UO	UO:0000185	-35.2035	degree	UO	UO:0000185	108.64	degree	UO	UO:0000185	158.507	degree	UO	UO:0000185	Sample collection	1987-03-27\1995-08-18	960	1084	No	Southern Ocean
Web based database	data set	IAO	IAO:0000100	Lesley Clementson (CSIRO)	Tasmanian Voyages	phytoplankton			State of Tasmania	GAZ	GAZ:00002790	ocean biome	ENVO	ENVO:01000048	-43.56113	degree	UO	UO:0000185	-40.99733	degree	UO	UO:0000185	145.92638	degree	UO	UO:0000185	148.35483	degree	UO	UO:0000185	Sample collection	2007-05-21\2008-12-04	78	999	No	TAS
Web based database	data set	IAO	IAO:0000100	Lesley Clementson (CSIRO)	FR101997	phytoplankton			State of Tasmania	GAZ	GAZ:00002790	ocean biome	ENVO	ENVO:01000048	-44.194	degree	UO	UO:0000185	-40.0805	degree	UO	UO:0000185	143.38117	degree	UO	UO:0000185	148.79867	degree	UO	UO:0000185	Sample collection	1997-12-01\1997-12-07	99	1013	No	TAS
Researcher	Personal Communication	NCIT	NCIT:C17465	Renee Patten (EPA VIC)	Environmental Protection Agency Victoria	phytoplankton			State of Victoria	GAZ	GAZ:00002786	ocean biome	ENVO	ENVO:01000048	-38.37223053	degree	UO	UO:0000185	-37.842	degree	UO	UO:0000185	144.3987274	degree	UO	UO:0000185	147.8554688	degree	UO	UO:0000185	Sample collection	1984-07-25\2014-07-28	3879	1065	Yes	VIC
Researcher	Personal Communication	NCIT	NCIT:C17465	Malcolm Robb (Dept of Water)	DOW Swan River Monitoring	phytoplankton			Swan River	GAZ	GAZ:00045600	ocean biome	ENVO	ENVO:01000048	-35.065422	degree	UO	UO:0000185	-31.8563	degree	UO	UO:0000185	115.692931	degree	UO	UO:0000185	121.933101	degree	UO	UO:0000185	Sample collection	1991-11-04\2017-03-20	44569	1129	Yes	Swan River WA
Researcher	Personal Communication	NCIT	NCIT:C17465	Daniel Harrison (SIMS)	Sydney harbour	phytoplankton			Sydney Harbour	GAZ	GAZ:00268738	ocean biome	ENVO	ENVO:01000048	-33.87336	degree	UO	UO:0000185	-33.75397142	degree	UO	UO:0000185	151.0104825	degree	UO	UO:0000185	151.2844458	degree	UO	UO:0000185	Sample collection	2012-10-17\2017-02-22	527	1128	No	Sydney Harbour NSW
Researcher	Personal Communication	NCIT	NCIT:C17465	Penelope Ajani (Macquarie University)	Port Hacking 100m station	phytoplankton			Sydney Metropolitan Area	GAZ	GAZ:00147211	ocean biome	ENVO	ENVO:01000048	-34.11758	degree	UO	UO:0000185	-34.11758	degree	UO	UO:0000185	151.21815	degree	UO	UO:0000185	151.21815	degree	UO	UO:0000185	Sample collection	1997-04-03\1998-03-30	301	782	No	Port Hacking NSW
Researcher	Personal Communication	NCIT	NCIT:C17465	Peter Coad (Hornsby Council)	Hornsby Council	phytoplankton			Sydney Metropolitan Area	GAZ	GAZ:00147211	ocean biome	ENVO	ENVO:01000048	-33.69222	degree	UO	UO:0000185	-33.40256333	degree	UO	UO:0000185	151.0178383	degree	UO	UO:0000185	151.24108	degree	UO	UO:0000185	Sample collection	1994-10-06\2015-06-23	1792	1064	Yes	Hornsby area NSW
Researcher	Personal Communication	NCIT	NCIT:C17465	Jason Everett (UNSW)	SS092006 SS102008	phytoplankton			Tasman Sea	GAZ	GAZ:00008998	ocean biome	ENVO	ENVO:01000048	-34	degree	UO	UO:0000185	-29.37965	degree	UO	UO:0000185	151.66404	degree	UO	UO:0000185	159.36668	degree	UO	UO:0000185	Sample collection	2006-09-27\2008-10-18	106	1130	No	Tasman Sea
Web based database	data set	IAO	IAO:0000100	Lesley Clementson (CSIRO)	Townsville_GBR_Jun2002	phytoplankton			Townsville	GAZ	GAZ:00010357	ocean biome	ENVO	ENVO:01000048	-20.5845	degree	UO	UO:0000185	-18.33633	degree	UO	UO:0000185	146.47783	degree	UO	UO:0000185	149.465	degree	UO	UO:0000185	Sample collection	2002-06-05\2002-06-12	20	993	No	Townsville QLD
Researcher	Personal Communication	NCIT	NCIT:C17465	Peter Thompson (CSIRO)	SS042007	phytoplankton			Western Australia	GAZ	GAZ:00002789	ocean biome	ENVO	ENVO:01000048	-34	degree	UO	UO:0000185	-22	degree	UO	UO:0000185	111.55	degree	UO	UO:0000185	115.36	degree	UO	UO:0000185	Sample collection	2007-05-16\2007-06-04	83	786	No	West Coast Australia
Researcher	Personal Communication	NCIT	NCIT:C17465	Peter Thompson (CSIRO)	SS072005	phytoplankton			Western Australia	GAZ	GAZ:00002789	ocean biome	ENVO	ENVO:01000048	-35.4355	degree	UO	UO:0000185	-21.0075	degree	UO	UO:0000185	112.2505	degree	UO	UO:0000185	118.6586	degree	UO	UO:0000185	Sample collection	2005-07-21\2005-08-15	125	788	No	West Coast Australia
Web based database	data set	IAO	IAO:0000100	Lesley Clementson (CSIRO)	TIP2000	phytoplankton			Western Australia	GAZ	GAZ:00002789	ocean biome	ENVO	ENVO:01000048	-31.86016	degree	UO	UO:0000185	-8.88783	degree	UO	UO:0000185	109.99416	degree	UO	UO:0000185	117.95516	degree	UO	UO:0000185	Sample collection	2000-09-11\2000-10-01	118	1006	No	West Coast Australia
Web based database	data set	IAO	IAO:0000100	Lesley Clementson (CSIRO)	AOCWG_Apr_2003	phytoplankton			Western Australia	GAZ	GAZ:00002789	ocean biome	ENVO	ENVO:01000048	-32.53333	degree	UO	UO:0000185	-32.01483	degree	UO	UO:0000185	115.53333	degree	UO	UO:0000185	115.80983	degree	UO	UO:0000185	Sample collection	2003-04-14\2003-04-17	39	1022	No	West Coast Australia
Researcher	Personal Communication	NCIT	NCIT:C17465	Anya Waite (UWA)	SS2012_T06 SS2010_V05 SS2011_V04 SS2013_V04 SS2012_V04	phytoplankton			Western Australia	GAZ	GAZ:00002789	ocean biome	ENVO	ENVO:01000048	-32.86	degree	UO	UO:0000185	-12.71223333	degree	UO	UO:0000185	99.94	degree	UO	UO:0000185	125.6473333	degree	UO	UO:0000185	Sample collection	2010-07-10\2013-07-23	1202	1053	No	West Coast Australia
Researcher	Personal Communication	NCIT	NCIT:C17465	Paul Thomson (UWA)	UWA gliders	phytoplankton			Western Australia	GAZ	GAZ:00002789	ocean biome	ENVO	ENVO:01000048	-21.0804	degree	UO	UO:0000185	-12.2855	degree	UO	UO:0000185	115.0503	degree	UO	UO:0000185	126.4526	degree	UO	UO:0000185	Sample collection	2015-01-18\2016-01-27	87	1063	No	WA
Researcher	Personal Communication	NCIT	NCIT:C17465	Peter Thompson (CSIRO)	FR051995	phytoplankton			Western Australia	GAZ	GAZ:00002789	ocean biome	ENVO	ENVO:01000048	-29.5485	degree	UO	UO:0000185	-28.83	degree	UO	UO:0000185	113.689	degree	UO	UO:0000185	114.56467	degree	UO	UO:0000185	Sample collection	1995-06-14\1995-06-15	24	1069	No	West Coast Australia
Web based database	data set	IAO	IAO:0000100	Lesley Clementson (CSIRO)	JurienBay_2002_2005	phytoplankton			Wheatbelt Region	GAZ	GAZ:00010290	ocean biome	ENVO	ENVO:01000048	-30.2737	degree	UO	UO:0000185	-30.21323	degree	UO	UO:0000185	114.03548	degree	UO	UO:0000185	115.03933	degree	UO	UO:0000185	Sample collection	2003-05-27\2005-02-24	65	996	No	Jurien Bay WA
Web based database	data set	IAO	IAO:0000100	Lesley Clementson (CSIRO)	Two_Rocks	phytoplankton			Yanchep National Park	GAZ	GAZ:00087933	ocean biome	ENVO	ENVO:01000048	-31.87615	degree	UO	UO:0000185	-31.48333	degree	UO	UO:0000185	114.79132	degree	UO	UO:0000185	115.76556	degree	UO	UO:0000185	Sample collection	2002-02-26\2004-12-17	194	1025	No	Two Rocks WA
