# Supplementary material for: A database of chlorophyll a in Australian waters
Source: Sci Data. 2018 Feb 20;5:180018. doi: 10.1038/sdata.2018.18 (PMC5819481; doi:10.1038/sdata.2018.18)
Supplement: Supplementary file 1 [file sdata201818-isa1.zip › a_HPLC_Davies.txt]

Sample Name	Protocol REF	Comment[measurement method]	Assay Name	Raw Data File	Comment[Data Repository]	Comment[Data Record Accession]	Comment[Data Record URI]
479	Chlorophyll a measurement	HPLC	479	The Australian Chlorophyll a Database (1965 - 2017)	Australian Ocean Data Network	doi:10.4225/69/586f220c3f708	http://dx.doi.org/10.4225/69/586f220c3f708
599	Chlorophyll a measurement	HPLC	599	The Australian Chlorophyll a Database (1965 - 2017)	Australian Ocean Data Network	doi:10.4225/69/586f220c3f708	http://dx.doi.org/10.4225/69/586f220c3f708
786	Chlorophyll a measurement	HPLC	786	The Australian Chlorophyll a Database (1965 - 2017)	Australian Ocean Data Network	doi:10.4225/69/586f220c3f708	http://dx.doi.org/10.4225/69/586f220c3f708
788	Chlorophyll a measurement	HPLC	788	The Australian Chlorophyll a Database (1965 - 2017)	Australian Ocean Data Network	doi:10.4225/69/586f220c3f708	http://dx.doi.org/10.4225/69/586f220c3f708
793	Chlorophyll a measurement	HPLC	793	The Australian Chlorophyll a Database (1965 - 2017)	Australian Ocean Data Network	doi:10.4225/69/586f220c3f708	http://dx.doi.org/10.4225/69/586f220c3f708
796	Chlorophyll a measurement	HPLC	796	The Australian Chlorophyll a Database (1965 - 2017)	Australian Ocean Data Network	doi:10.4225/69/586f220c3f708	http://dx.doi.org/10.4225/69/586f220c3f708
969	Chlorophyll a measurement	HPLC	969	The Australian Chlorophyll a Database (1965 - 2017)	Australian Ocean Data Network	doi:10.4225/69/586f220c3f708	http://dx.doi.org/10.4225/69/586f220c3f708
971	Chlorophyll a measurement	HPLC	971	The Australian Chlorophyll a Database (1965 - 2017)	Australian Ocean Data Network	doi:10.4225/69/586f220c3f708	http://dx.doi.org/10.4225/69/586f220c3f708
972	Chlorophyll a measurement	HPLC	972	The Australian Chlorophyll a Database (1965 - 2017)	Australian Ocean Data Network	doi:10.4225/69/586f220c3f708	http://dx.doi.org/10.4225/69/586f220c3f708
979	Chlorophyll a measurement	HPLC	979	The Australian Chlorophyll a Database (1965 - 2017)	Australian Ocean Data Network	doi:10.4225/69/586f220c3f708	http://dx.doi.org/10.4225/69/586f220c3f708
980	Chlorophyll a measurement	HPLC	980	The Australian Chlorophyll a Database (1965 - 2017)	Australian Ocean Data Network	doi:10.4225/69/586f220c3f708	http://dx.doi.org/10.4225/69/586f220c3f708
985	Chlorophyll a measurement	HPLC	985	The Australian Chlorophyll a Database (1965 - 2017)	Australian Ocean Data Network	doi:10.4225/69/586f220c3f708	http://dx.doi.org/10.4225/69/586f220c3f708
986	Chlorophyll a measurement	HPLC	986	The Australian Chlorophyll a Database (1965 - 2017)	Australian Ocean Data Network	doi:10.4225/69/586f220c3f708	http://dx.doi.org/10.4225/69/586f220c3f708
988	Chlorophyll a measurement	HPLC	988	The Australian Chlorophyll a Database (1965 - 2017)	Australian Ocean Data Network	doi:10.4225/69/586f220c3f708	http://dx.doi.org/10.4225/69/586f220c3f708
990	Chlorophyll a measurement	HPLC	990	The Australian Chlorophyll a Database (1965 - 2017)	Australian Ocean Data Network	doi:10.4225/69/586f220c3f708	http://dx.doi.org/10.4225/69/586f220c3f708
993	Chlorophyll a measurement	HPLC	993	The Australian Chlorophyll a Database (1965 - 2017)	Australian Ocean Data Network	doi:10.4225/69/586f220c3f708	http://dx.doi.org/10.4225/69/586f220c3f708
995	Chlorophyll a measurement	HPLC	995	The Australian Chlorophyll a Database (1965 - 2017)	Australian Ocean Data Network	doi:10.4225/69/586f220c3f708	http://dx.doi.org/10.4225/69/586f220c3f708
996	Chlorophyll a measurement	HPLC	996	The Australian Chlorophyll a Database (1965 - 2017)	Australian Ocean Data Network	doi:10.4225/69/586f220c3f708	http://dx.doi.org/10.4225/69/586f220c3f708
999	Chlorophyll a measurement	HPLC	999	The Australian Chlorophyll a Database (1965 - 2017)	Australian Ocean Data Network	doi:10.4225/69/586f220c3f708	http://dx.doi.org/10.4225/69/586f220c3f708
1002	Chlorophyll a measurement	HPLC	1002	The Australian Chlorophyll a Database (1965 - 2017)	Australian Ocean Data Network	doi:10.4225/69/586f220c3f708	http://dx.doi.org/10.4225/69/586f220c3f708
1006	Chlorophyll a measurement	HPLC	1006	The Australian Chlorophyll a Database (1965 - 2017)	Australian Ocean Data Network	doi:10.4225/69/586f220c3f708	http://dx.doi.org/10.4225/69/586f220c3f708
1007	Chlorophyll a measurement	HPLC	1007	The Australian Chlorophyll a Database (1965 - 2017)	Australian Ocean Data Network	doi:10.4225/69/586f220c3f708	http://dx.doi.org/10.4225/69/586f220c3f708
1013	Chlorophyll a measurement	HPLC	1013	The Australian Chlorophyll a Database (1965 - 2017)	Australian Ocean Data Network	doi:10.4225/69/586f220c3f708	http://dx.doi.org/10.4225/69/586f220c3f708
1015	Chlorophyll a measurement	HPLC	1015	The Australian Chlorophyll a Database (1965 - 2017)	Australian Ocean Data Network	doi:10.4225/69/586f220c3f708	http://dx.doi.org/10.4225/69/586f220c3f708
1020	Chlorophyll a measurement	HPLC	1020	The Australian Chlorophyll a Database (1965 - 2017)	Australian Ocean Data Network	doi:10.4225/69/586f220c3f708	http://dx.doi.org/10.4225/69/586f220c3f708
1022	Chlorophyll a measurement	HPLC	1022	The Australian Chlorophyll a Database (1965 - 2017)	Australian Ocean Data Network	doi:10.4225/69/586f220c3f708	http://dx.doi.org/10.4225/69/586f220c3f708
1024	Chlorophyll a measurement	HPLC	1024	The Australian Chlorophyll a Database (1965 - 2017)	Australian Ocean Data Network	doi:10.4225/69/586f220c3f708	http://dx.doi.org/10.4225/69/586f220c3f708
1025	Chlorophyll a measurement	HPLC	1025	The Australian Chlorophyll a Database (1965 - 2017)	Australian Ocean Data Network	doi:10.4225/69/586f220c3f708	http://dx.doi.org/10.4225/69/586f220c3f708
1027	Chlorophyll a measurement	HPLC	1027	The Australian Chlorophyll a Database (1965 - 2017)	Australian Ocean Data Network	doi:10.4225/69/586f220c3f708	http://dx.doi.org/10.4225/69/586f220c3f708
1050	Chlorophyll a measurement	HPLC	1050	The Australian Chlorophyll a Database (1965 - 2017)	Australian Ocean Data Network	doi:10.4225/69/586f220c3f708	http://dx.doi.org/10.4225/69/586f220c3f708
1051	Chlorophyll a measurement	HPLC	1051	The Australian Chlorophyll a Database (1965 - 2017)	Australian Ocean Data Network	doi:10.4225/69/586f220c3f708	http://dx.doi.org/10.4225/69/586f220c3f708
1053	Chlorophyll a measurement	Acetone extraction; acidified; fluorometry; HPLC	1053	The Australian Chlorophyll a Database (1965 - 2017)	Australian Ocean Data Network	doi:10.4225/69/586f220c3f708	http://dx.doi.org/10.4225/69/586f220c3f708
1063	Chlorophyll a measurement	HPLC	1063	The Australian Chlorophyll a Database (1965 - 2017)	Australian Ocean Data Network	doi:10.4225/69/586f220c3f708	http://dx.doi.org/10.4225/69/586f220c3f708
1069	Chlorophyll a measurement	HPLC	1069	The Australian Chlorophyll a Database (1965 - 2017)	Australian Ocean Data Network	doi:10.4225/69/586f220c3f708	http://dx.doi.org/10.4225/69/586f220c3f708
1082	Chlorophyll a measurement	HPLC	1082	The Australian Chlorophyll a Database (1965 - 2017)	Australian Ocean Data Network	doi:10.4225/69/586f220c3f708	http://dx.doi.org/10.4225/69/586f220c3f708
1084	Chlorophyll a measurement	HPLC	1084	The Australian Chlorophyll a Database (1965 - 2017)	Australian Ocean Data Network	doi:10.4225/69/586f220c3f708	http://dx.doi.org/10.4225/69/586f220c3f708
1113	Chlorophyll a measurement	HPLC	1113	The Australian Chlorophyll a Database (1965 - 2017)	Australian Ocean Data Network	doi:10.4225/69/586f220c3f708	http://dx.doi.org/10.4225/69/586f220c3f708
1114	Chlorophyll a measurement	HPLC	1114	The Australian Chlorophyll a Database (1965 - 2017)	Australian Ocean Data Network	doi:10.4225/69/586f220c3f708	http://dx.doi.org/10.4225/69/586f220c3f708
1127	Chlorophyll a measurement	HPLC	1127	The Australian Chlorophyll a Database (1965 - 2017)	Australian Ocean Data Network	doi:10.4225/69/586f220c3f708	http://dx.doi.org/10.4225/69/586f220c3f708
1134	Chlorophyll a measurement	HPLC	1134	The Australian Chlorophyll a Database (1965 - 2017)	Australian Ocean Data Network	doi:10.4225/69/586f220c3f708	http://dx.doi.org/10.4225/69/586f220c3f708
