# Supplementary material for: A database of chlorophyll a in Australian waters
Source: Sci Data. 2018 Feb 20;5:180018. doi: 10.1038/sdata.2018.18 (PMC5819481; doi:10.1038/sdata.2018.18)
Supplement: Supplementary file 1 [file sdata201818-isa1.zip › a_fluorometry_Davies.txt]

Sample Name	Protocol REF	Comment[measurement method]	Assay Name	Raw Data File	Comment[Data Repository]	Comment[Data Record Accession]	Comment[Data Record URI]
4	Chlorophyll a measurement	Acetone extraction; acidified; fluorometry	4	The Australian Chlorophyll a Database (1965 - 2017)	Australian Ocean Data Network	doi:10.4225/69/586f220c3f708	http://dx.doi.org/10.4225/69/586f220c3f708
6	Chlorophyll a measurement	Acetone extraction; acidified; fluorometry	6	The Australian Chlorophyll a Database (1965 - 2017)	Australian Ocean Data Network	doi:10.4225/69/586f220c3f708	http://dx.doi.org/10.4225/69/586f220c3f708
7	Chlorophyll a measurement	Acetone extraction; acidified; fluorometry	7	The Australian Chlorophyll a Database (1965 - 2017)	Australian Ocean Data Network	doi:10.4225/69/586f220c3f708	http://dx.doi.org/10.4225/69/586f220c3f708
17	Chlorophyll a measurement	Acetone extraction; acidified; fluorometry	17	The Australian Chlorophyll a Database (1965 - 2017)	Australian Ocean Data Network	doi:10.4225/69/586f220c3f708	http://dx.doi.org/10.4225/69/586f220c3f708
806	Chlorophyll a measurement	Acetone extraction; acidified; fluorometry	806	The Australian Chlorophyll a Database (1965 - 2017)	Australian Ocean Data Network	doi:10.4225/69/586f220c3f708	http://dx.doi.org/10.4225/69/586f220c3f708
1053	Chlorophyll a measurement	Acetone extraction; acidified; fluorometry; HPLC	1053	The Australian Chlorophyll a Database (1965 - 2017)	Australian Ocean Data Network	doi:10.4225/69/586f220c3f708	http://dx.doi.org/10.4225/69/586f220c3f708
1076	Chlorophyll a measurement	Acetone extraction; acidified; fluorometry	1076	The Australian Chlorophyll a Database (1965 - 2017)	Australian Ocean Data Network	doi:10.4225/69/586f220c3f708	http://dx.doi.org/10.4225/69/586f220c3f708
1077	Chlorophyll a measurement	Acetone extraction; acidified; fluorometry	1077	The Australian Chlorophyll a Database (1965 - 2017)	Australian Ocean Data Network	doi:10.4225/69/586f220c3f708	http://dx.doi.org/10.4225/69/586f220c3f708
1081	Chlorophyll a measurement	Acetone extraction; spectrophotometry or fluorometry	1081	The Australian Chlorophyll a Database (1965 - 2017)	Australian Ocean Data Network	doi:10.4225/69/586f220c3f708	http://dx.doi.org/10.4225/69/586f220c3f708
1122	Chlorophyll a measurement	Acetone extraction; fluorometry	1122	The Australian Chlorophyll a Database (1965 - 2017)	Australian Ocean Data Network	doi:10.4225/69/586f220c3f708	http://dx.doi.org/10.4225/69/586f220c3f708
1124	Chlorophyll a measurement	GAB trichromaric; GBR Acetone extraction; fluorometry	1124	The Australian Chlorophyll a Database (1965 - 2017)	Australian Ocean Data Network	doi:10.4225/69/586f220c3f708	http://dx.doi.org/10.4225/69/586f220c3f708
1125	Chlorophyll a measurement	Acetone extraction; fluorometry	1125	The Australian Chlorophyll a Database (1965 - 2017)	Australian Ocean Data Network	doi:10.4225/69/586f220c3f708	http://dx.doi.org/10.4225/69/586f220c3f708
