# Supplementary material for: A database of chlorophyll a in Australian waters
Source: Sci Data. 2018 Feb 20;5:180018. doi: 10.1038/sdata.2018.18 (PMC5819481; doi:10.1038/sdata.2018.18)
Supplement: Supplementary file 1 [file sdata201818-isa1.zip › a_spectrophotometry_Davies.txt]

Sample Name	Protocol REF	Comment[measurement method]	Assay Name	Raw Data File	Comment[Data Repository]	Comment[Data Record Accession]	Comment[Data Record URI]
509	Chlorophyll a measurement	Acetone extraction; spectrophotometry	509	The Australian Chlorophyll a Database (1965 - 2017)	Australian Ocean Data Network	doi:10.4225/69/586f220c3f708	http://dx.doi.org/10.4225/69/586f220c3f708
589	Chlorophyll a measurement	Depth integrated samples; Acetone extraction; spectrophotometry	589	The Australian Chlorophyll a Database (1965 - 2017)	Australian Ocean Data Network	doi:10.4225/69/586f220c3f708	http://dx.doi.org/10.4225/69/586f220c3f708
591	Chlorophyll a measurement	Acetone extraction; spectrophotometry det lim 0.1 ÂµgL-1	591	The Australian Chlorophyll a Database (1965 - 2017)	Australian Ocean Data Network	doi:10.4225/69/586f220c3f708	http://dx.doi.org/10.4225/69/586f220c3f708
609	Chlorophyll a measurement	Methanol extraction; spectrophotometry	609	The Australian Chlorophyll a Database (1965 - 2017)	Australian Ocean Data Network	doi:10.4225/69/586f220c3f708	http://dx.doi.org/10.4225/69/586f220c3f708
782	Chlorophyll a measurement	Acetone extraction; spectrophotometry	782	The Australian Chlorophyll a Database (1965 - 2017)	Australian Ocean Data Network	doi:10.4225/69/586f220c3f708	http://dx.doi.org/10.4225/69/586f220c3f708
797	Chlorophyll a measurement	Acetone extraction; spectrophotometry	797	The Australian Chlorophyll a Database (1965 - 2017)	Australian Ocean Data Network	doi:10.4225/69/586f220c3f708	http://dx.doi.org/10.4225/69/586f220c3f708
1031	Chlorophyll a measurement	Acetone extraction; spectrophotometry	1031	The Australian Chlorophyll a Database (1965 - 2017)	Australian Ocean Data Network	doi:10.4225/69/586f220c3f708	http://dx.doi.org/10.4225/69/586f220c3f708
1055	Chlorophyll a measurement	Acetone extraction; spectrophotometry	1055	The Australian Chlorophyll a Database (1965 - 2017)	Australian Ocean Data Network	doi:10.4225/69/586f220c3f708	http://dx.doi.org/10.4225/69/586f220c3f708
1058	Chlorophyll a measurement	Acetone extraction; spectrophotometry	1058	The Australian Chlorophyll a Database (1965 - 2017)	Australian Ocean Data Network	doi:10.4225/69/586f220c3f708	http://dx.doi.org/10.4225/69/586f220c3f708
1059	Chlorophyll a measurement	Methanol extraction; spectrophotometry	1059	The Australian Chlorophyll a Database (1965 - 2017)	Australian Ocean Data Network	doi:10.4225/69/586f220c3f708	http://dx.doi.org/10.4225/69/586f220c3f708
1060	Chlorophyll a measurement	Acetone extraction; spectrophotometry	1060	The Australian Chlorophyll a Database (1965 - 2017)	Australian Ocean Data Network	doi:10.4225/69/586f220c3f708	http://dx.doi.org/10.4225/69/586f220c3f708
1061	Chlorophyll a measurement	Acetone extraction; spectrophotometry	1061	The Australian Chlorophyll a Database (1965 - 2017)	Australian Ocean Data Network	doi:10.4225/69/586f220c3f708	http://dx.doi.org/10.4225/69/586f220c3f708
1062	Chlorophyll a measurement	Acetone extraction; spectrophotometry	1062	The Australian Chlorophyll a Database (1965 - 2017)	Australian Ocean Data Network	doi:10.4225/69/586f220c3f708	http://dx.doi.org/10.4225/69/586f220c3f708
1064	Chlorophyll a measurement	Acetone extraction; spectrophotometry; det limit 0.2 ÂµgL-1	1064	The Australian Chlorophyll a Database (1965 - 2017)	Australian Ocean Data Network	doi:10.4225/69/586f220c3f708	http://dx.doi.org/10.4225/69/586f220c3f708
1065	Chlorophyll a measurement	Extraction; spectrophotometry	1065	The Australian Chlorophyll a Database (1965 - 2017)	Australian Ocean Data Network	doi:10.4225/69/586f220c3f708	http://dx.doi.org/10.4225/69/586f220c3f708
1071	Chlorophyll a measurement	Acetone extraction; spectrophotometry det lim 0.1 or 0.5 ÂµgL-1	1071	The Australian Chlorophyll a Database (1965 - 2017)	Australian Ocean Data Network	doi:10.4225/69/586f220c3f708	http://dx.doi.org/10.4225/69/586f220c3f708
1072	Chlorophyll a measurement	Acetone extraction; spectrophotometry det lim 0.1 or 0.5 ÂµgL-1	1072	The Australian Chlorophyll a Database (1965 - 2017)	Australian Ocean Data Network	doi:10.4225/69/586f220c3f708	http://dx.doi.org/10.4225/69/586f220c3f708
1073	Chlorophyll a measurement	Acetone extraction; spectrophotometry det lim 1 or 2 or 0.1 ÂµgL-1	1073	The Australian Chlorophyll a Database (1965 - 2017)	Australian Ocean Data Network	doi:10.4225/69/586f220c3f708	http://dx.doi.org/10.4225/69/586f220c3f708
1074	Chlorophyll a measurement	Acetone extraction; spectrophotometry det lim 0.1 ÂµgL-1	1074	The Australian Chlorophyll a Database (1965 - 2017)	Australian Ocean Data Network	doi:10.4225/69/586f220c3f708	http://dx.doi.org/10.4225/69/586f220c3f708
1075	Chlorophyll a measurement	Acetone extraction; spectrophotometry	1075	The Australian Chlorophyll a Database (1965 - 2017)	Australian Ocean Data Network	doi:10.4225/69/586f220c3f708	http://dx.doi.org/10.4225/69/586f220c3f708
1080	Chlorophyll a measurement	Acetone extraction; spectrophotometry det lim 0.3 ÂµgL-1	1080	The Australian Chlorophyll a Database (1965 - 2017)	Australian Ocean Data Network	doi:10.4225/69/586f220c3f708	http://dx.doi.org/10.4225/69/586f220c3f708
1081	Chlorophyll a measurement	Acetone extraction; spectrophotometry or fluorometry	1081	The Australian Chlorophyll a Database (1965 - 2017)	Australian Ocean Data Network	doi:10.4225/69/586f220c3f708	http://dx.doi.org/10.4225/69/586f220c3f708
1126	Chlorophyll a measurement	Methanol extraction; spectrophotometry	1126	The Australian Chlorophyll a Database (1965 - 2017)	Australian Ocean Data Network	doi:10.4225/69/586f220c3f708	http://dx.doi.org/10.4225/69/586f220c3f708
1128	Chlorophyll a measurement	Acetone extraction; spectrophotometry	1128	The Australian Chlorophyll a Database (1965 - 2017)	Australian Ocean Data Network	doi:10.4225/69/586f220c3f708	http://dx.doi.org/10.4225/69/586f220c3f708
1129	Chlorophyll a measurement	Acetone extraction; spectrophotometry det lim 1 or 0.5 or 0.1 ÂµgL-1	1129	The Australian Chlorophyll a Database (1965 - 2017)	Australian Ocean Data Network	doi:10.4225/69/586f220c3f708	http://dx.doi.org/10.4225/69/586f220c3f708
1130	Chlorophyll a measurement	Acetone extraction; spectrophotometry	1130	The Australian Chlorophyll a Database (1965 - 2017)	Australian Ocean Data Network	doi:10.4225/69/586f220c3f708	http://dx.doi.org/10.4225/69/586f220c3f708
1133	Chlorophyll a measurement	Acetone extraction; acidified; spectrophotometry	1133	The Australian Chlorophyll a Database (1965 - 2017)	Australian Ocean Data Network	doi:10.4225/69/586f220c3f708	http://dx.doi.org/10.4225/69/586f220c3f708
